# Supplementary material for: Novel insights into insect mediated polystyrene biodegradation through bacterial genome analyses
Source: Sci Rep. 2025 Jan 7;15:1047. doi: 10.1038/s41598-025-85517-x (PMC11707134; doi:10.1038/s41598-025-85517-x)
Supplement: Supplementary file 2 — Supplementary Tables. [file 41598_2025_85517_MOESM2_ESM.xlsx]

## Sheet: Foglio1
Supplementary table S1. Pfam profiles (kingdom Bacteria) in the UniProtKB/Swiss-Prot database corresponding to enzymes involved in the styrene degradation pathway. Pfam profiles identified in the genome of Stenotrophomonas indicatrix are labelled in bold font. Pfam profiles not found in the genome of S. indicatrix are indicated with grey boxes. * indicates enzymes with no associated Pfam profile …
Pfam profiles
Styrene degradation pathway	Enzyme Commision (E.C.) number	Pfam entry	Protein family relative to Pfam entry
Pathway A	1.14.14.11	PF17885	Styrene monooxygenase A putative substrate binding domain
	* 5.3.99.7	\	No Pfam available
	1.2.1.39	PF00171	Aldehyde dehydrogenase family
	* 1.14.14.54	\	No Pfam available
	1.14.13.-	PF08028	Acyl-CoA dehydrogenase, C-terminal domain
		PF02770	Acyl-CoA dehydrogenase, middle domain
		PF02771	Acyl-CoA dehydrogenase, N-terminal domain
		PF00296	Luciferase-like monooxygenase
		PF07883	Cupin domain
		PF01494	FAD binding domain
		PF00970	Oxidoreductase FAD-binding domain
		PF00111	2Fe-2S iron-sulfur cluster binding domain
		PF00037	4Fe-4S binding domain
		PF01613	Flavin reductase like domain
		PF00743	Flavin-binding monooxygenase-like
		PF14518	Iron-containing redox enzyme
		PF03241	4-hydroxyphenylacetate 3-hydroxylase C terminal
		PF11794	4-hydroxyphenylacetate 3-hydroxylase N terminal
		PF19298	3-Ketosteroid 9alpha-hydroxylase C-terminal domain
		PF19301	LigXa C-terminal domain like
		PF05834	Lycopene cyclase protein
		PF13434	L-lysine 6-monooxygenase/L-ornithine 5-monooxygenase
		PF02964	Methane monooxygenase, hydrolase gamma chain
		PF02406	MmoB/DmpM family
		PF00175	Oxidoreductase NAD-binding domain
		PF13450	NAD(P)-binding Rossmann-like domain
		PF13454	FAD-NAD(P)-binding
		PF03460	Nitrite/Sulfite reductase ferredoxin-like half domain
		PF01936	NYN domain
		PF00067	Cytochrome P450
		PF05138	Phenylacetic acid catabolic protein
		PF02332	Methane/Phenol/Toluene Hydroxylase
		PF04663	Phenol hydroxylase conserved region
		PF07976	Phenol hydroxylase, C-terminal dimerisation domain
		PF07992	Pyridine nucleotide-disulphide oxidoreductase
		PF14759	Reductase C-terminal
		PF00355	Rieske [2Fe-2S] domain
		PF00848	Ring hydroxylating alpha subunit (catalytic domain)
		PF02915	Rubrerythrin
		PF13577	SnoaL-like domain
		PF06234	Toluene-4-monooxygenase system protein B (TmoB)
		PF19112	Vanillate O-demethylase oxygenase C-terminal domain
		PF09722	Antitoxin Xre/MbcA/ParS C-terminal toxin-binding domain
		PF04945	YHS domain
	1.13.11.5	PF04209	Homogentisate 1,2-dioxygenase C-terminal
		PF20510	Homogentisate 1,2-dioxygenase N-terminal
	5.2.1.2	PF02798 PF13410 PF13417 PF14497	Glutathione S-transferase, N-terminal domain Glutathione S-transferase, C-terminal domain Glutathione S-transferase, N-terminal domain Glutathione S-transferase, C-terminal domain
	** 3.7.1.2	\	no pfam available
Pathway B	1.14.12.-	PF11723	Homotrimeric ring hydroxylase
		PF00970	Oxidoreductase FAD-binding domain
		PF00111	2Fe-2S iron-sulfur cluster binding domain
		PF00042	Globin
		PF19301	LigXa C-terminal domain like
		PF00175	Oxidoreductase NAD-binding domain
		PF00355	Rieske [2Fe-2S] domain
		PF00848	Ring hydroxylating alpha subunit (catalytic domain)
		PF00866	Ring hydroxylating beta subunit
		PF13577	SnoaL-like domain
	1.3.1.19	PF00106	short chain dehydrogenase
	1.13.11.2	PF00930	Dipeptidyl peptidase IV (DPP IV) N-terminal region
	3.7.1.9	PF00561	alpha/beta hydrolase fold
Pathway B1	2.8.3.12	PF01144	Coenzyme A transferase
	4.2.1.54	PF06050	2-hydroxyglutaryl-CoA dehydratase, D-component
	2.8.3.1	PF01144	Coenzyme A transferase
		PF02515	CoA-transferase family III
		PF02550	Acetyl-CoA hydrolase/transferase N-terminal domain
		PF04223	Citrate lyase, alpha subunit (CitF)
		PF13336	Acetyl-CoA hydrolase/transferase C-terminal domain
Pathway B2	4.2.1.80	PF01557	Fumarylacetoacetate (FAA) hydrolase family
	4.1.3.39	PF00682	HMGL-like
		PF03328	HpcH/HpaI aldolase/citrate lyase family
		PF07836	DmpG-like communication domain
